# Supplementary material for: Predicting ICU mortality in patients with abdominal aortic aneurysm: a nomogram based on MIMIC-IV and eICU-CRD
Source: Int J Med Sci. 2026 Jan 1;23(1):146–60. doi: 10.7150/ijms.116265 (PMC12702021; doi:10.7150/ijms.116265)
Supplement: Supplementary file 2 — Supplementary file. [file ijmsv23p0146s2.xlsx]

## Sheet: Sheet1
AUC						C-index
	Total	Train	Test				Total	Train	Test
1 day AUC	0.924	0.904	0.963			1 day C-Index	0.929939	0.899147	0.963182
2 day AUC	0.83	0.798	0.899			2 day C-Index	0.839908	0.794696	0.908801
3 day AUC	0.812	0.804	0.832			3 day C-Index	0.818701	0.797106	0.855688
4 day AUC	0.787	0.797	0.762			4 day C-Index	0.789099	0.783493	0.792815
5 day AUC	0.791	0.798	0.768			5 day C-Index	0.778572	0.777037	0.775209
6 day AUC	0.739	0.728	0.769			6 day C-Index	0.729302	0.716575	0.769047
7 day AUC	0.727	0.73	0.718			7 day C-Index	0.716647	0.712715	0.730568
8 day AUC	0.737	0.739	0.731			8 day C-Index	0.712981	0.712867	0.71046
9 day AUC	0.732	0.735	0.725			9 day C-Index	0.706427	0.707206	0.700966
10 day AUC	0.722	0.726	0.711			10 day C-Index	0.695568	0.695973	0.706318
11 day AUC	0.727	0.732	0.716			11 day C-Index	0.696806	0.696298	0.705664
12 day AUC	0.72	0.733	0.689			12 day C-Index	0.690285	0.695541	0.693626
13 day AUC	0.734	0.744	0.712			13 day C-Index	0.691542	0.695758	0.697088
14 day AUC	0.734	0.75	0.7			14 day C-Index	0.689298	0.696459	0.683944
15 day AUC	0.749	0.758	0.729			15 day C-Index	0.693917	0.699202	0.692777
16 day AUC	0.756	0.764	0.741			16 day C-Index	0.695957	0.700256	0.700436
17 day AUC	0.739	0.763	0.686			17 day C-Index	0.688665	0.698889	0.682074
18 day AUC	0.747	0.764	0.711			18 day C-Index	0.689672	0.698093	0.689576
19 day AUC	0.747	0.763	0.711			19 day C-Index	0.689687	0.697447	0.689576
20 day AUC	0.746	0.756	0.728			20 day C-Index	0.688254	0.694487	0.686661
21 day AUC	0.742	0.756	0.724			21 day C-Index	0.687418	0.69432	0.685438
22 day AUC	0.737	0.746	0.724			22 day C-Index	0.685157	0.690558	0.685438
23 day AUC	0.727	0.747	0.692			23 day C-Index	0.679738	0.688971	0.677178
24 day AUC	0.732	0.751	0.692			24 day C-Index	0.680171	0.690062	0.677178
25 day AUC	0.72	0.735	0.692			25 day C-Index	0.677269	0.684859	0.677178
26 day AUC	0.719	0.73	0.714			26 day C-Index	0.67587	0.68278	0.680215
27 day AUC	0.734	0.75	0.718			27 day C-Index	0.677281	0.686154	0.679274
28 day AUC	0.719	0.735	0.699			28 day C-Index	0.673309	0.682256	0.675687
